# Supplementary material for: Diagnosis of Ion-Exchange Resin Depositions in Paraffin Sections Using Corrective Light and Electron Microscopy-NanoSuit Method
Source: Diagnostics (Basel). 2021 Jun 30;11(7):1193. doi: 10.3390/diagnostics11071193 (PMC8304092; doi:10.3390/diagnostics11071193)
Supplement: Supplementary file 1 [file diagnostics-11-01193-s001.zip]

Archive with 1 entries (1 files):
- diagnostics-1267814-supplementary.pdf
